# Supplementary material for: Patient-Derived Scaffolds of Colorectal Cancer Metastases as an Organotypic 3D Model of the Liver Metastatic Microenvironment
Source: Cancers (Basel). 2020 Feb 5;12(2):364. doi: 10.3390/cancers12020364 (PMC7072130; doi:10.3390/cancers12020364)
Supplement: Supplementary file 1 [file cancers-12-00364-s001.zip]

Archive with 3 entries (3 files):
- cancers-673290-suppl.pdf
- cancers-673920-Suppl table S1.xlsx
- cancers-673920-Suppl table S2.xlsx
