# Supplementary material for: Patient-Derived Scaffolds of Colorectal Cancer Metastases as an Organotypic 3D Model of the Liver Metastatic Microenvironment
Source: Cancers (Basel). 2020 Feb 5;12(2):364. doi: 10.3390/cancers12020364 (PMC7072130; doi:10.3390/cancers12020364)
Supplement: Supplementary file 1 [file cancers-12-00364-s001.zip › cancers-673920-Suppl table S1.xlsx]

## Sheet: Foglio1
Supplementary table 1: List of 190 differently expressed genes between recellularized CRLM scaffolds vs HT-29 grown in 2D belonging to ”EPITHELIAL_MESENCHYMAL_TRANSITION” sub-group of GSEA Hallmark dataset. Running ES = Running Enrichment score.
GENE SYMBOL	RANK IN GENE LIST	RANK METRIC SCORE	RUNNING ES
FLNA	153	0.988	0.0087
CTGF	220	0.887	0.0202
TGFBI	268	0.829	0.0318
MCM7	275	0.825	0.0454
GLIPR1	290	0.811	0.0584
NNMT	366	0.749	0.0671
PRSS2	563	0.651	0.0679
IL6	582	0.642	0.0778
PVR	813	0.568	0.0754
LOXL1	907	0.544	0.0797
ITGA2	1003	0.524	0.0836
FGF2	1018	0.521	0.0917
DKK1	1043	0.515	0.0991
CD59	1235	0.482	0.0973
MEST	1443	0.453	0.0942
ADAM12	1749	0.416	0.0853
COL4A1	1925	0.397	0.0829
TGM2	2018	0.387	0.0846
MFAP5	2138	0.376	0.0848
FERMT2	2306	0.362	0.0822
GPC1	2513	0.347	0.0773
COL6A2	2549	0.344	0.0813
ELN	2583	0.342	0.0854
AREG	2767	0.329	0.0814
FSTL3	3167	0.304	0.0658
PDLIM4	3282	0.297	0.0648
PFN2	3326	0.295	0.0676
CYR61	3483	0.285	0.0643
PPIB	3489	0.285	0.0688
ITGA5	3549	0.282	0.0705
IGFBP3	3790	0.268	0.0625
THBS2	3870	0.264	0.0629
COL1A2	3892	0.263	0.0662
PMEPA1	3905	0.263	0.0700
MGP	3915	0.262	0.0740
EDIL3	4051	0.254	0.0713
GPX7	4148	0.249	0.0705
MSX1	4153	0.249	0.0745
LUM	4162	0.249	0.0782
TNFRSF12A	4172	0.248	0.0820
TPM4	4298	0.241	0.0795
MYL9	4425	0.235	0.0769
RGS4	4435	0.234	0.0804
FBLN2	4490	0.231	0.0815
LGALS1	4497	0.231	0.0851
MMP1	4538	0.229	0.0869
LAMA1	4603	0.227	0.0874
FBLN1	4618	0.226	0.0904
THY1	4706	0.223	0.0897
DPYSL3	4734	0.221	0.0920
ITGB5	4738	0.221	0.0956
COMP	4771	0.219	0.0976
SGCD	4791	0.218	0.1003
PMP22	4825	0.216	0.1022
FMOD	4840	0.216	0.1051
SPARC	5084	0.206	0.0959
PDGFRB	5261	0.198	0.0901
LOX	5392	0.192	0.0866
DCN	5416	0.192	0.0886
COL5A2	5938	0.170	0.0644
SFRP4	5966	0.169	0.0658
THBS1	5979	0.168	0.0680
COL5A3	6044	0.166	0.0675
IGFBP2	6146	0.162	0.0650
NTM	6398	0.153	0.0545
ABI3BP	6405	0.152	0.0567
SGCG	6502	0.149	0.0543
COL11A1	6614	0.146	0.0510
COL5A1	6728	0.141	0.0475
NID2	6781	0.139	0.0471
SPP1	6787	0.139	0.0492
HTRA1	6793	0.139	0.0513
SDC1	6841	0.137	0.0511
FBLN5	7196	0.123	0.0348
CD44	7626	0.109	0.0143
VIM	7698	0.106	0.0124
FOXC2	8035	0.095	-0.0035
COL1A1	8440	0.081	-0.0232
CXCL6	8444	0.080	-0.0220
COL4A2	8445	0.080	-0.0206
CDH2	8474	0.079	-0.0207
SNAI2	8649	0.073	-0.0286
ACTA2	8815	0.067	-0.0360
DAB2	8966	0.062	-0.0428
GAS1	8968	0.062	-0.0418
GREM1	8971	0.062	-0.0408
COL16A1	9065	0.058	-0.0447
COL12A1	9101	0.057	-0.0455
COL8A2	9102	0.057	-0.0446
CALD1	9162	0.056	-0.0467
FBN2	9219	0.054	-0.0487
SPOCK1	9280	0.052	-0.0510
PTX3	9288	0.051	-0.0505
MAGEE1	9409	0.047	-0.0559
PCOLCE	9626	0.040	-0.0665
FAS	9835	0.033	-0.0768
MATN3	9864	0.032	-0.0777
WNT5A	9896	0.031	-0.0788
BDNF	10120	0.022	-0.0900
SLIT2	10143	0.022	-0.0908
VCAN	10237	0.019	-0.0953
FBN1	10308	0.016	-0.0987
ECM2	10373	0.013	-0.1018
CDH6	10674	0.002	-0.1174
CADM1	10775	-0.002	-0.1226
COL6A3	10855	-0.004	-0.1266
ID2	10864	-0.005	-0.1269
SFRP1	10941	-0.008	-0.1308
SERPINE1	11238	-0.019	-0.1458
TFPI2	11241	-0.019	-0.1456
SGCB	11320	-0.022	-0.1493
VCAM1	11503	-0.029	-0.1583
TIMP3	11530	-0.029	-0.1592
CTHRC1	11622	-0.032	-0.1633
VEGFC	11649	-0.033	-0.1641
ITGB3	11686	-0.035	-0.1654
CXCL12	11922	-0.045	-0.1769
CAPG	12435	-0.064	-0.2025
PRRX1	12616	-0.072	-0.2106
SERPINH1	12696	-0.076	-0.2134
TPM1	12742	-0.078	-0.2145
CALU	12798	-0.080	-0.2160
FAP	12893	-0.085	-0.2195
POSTN	13238	-0.099	-0.2357
PCOLCE2	13271	-0.100	-0.2357
ECM1	13431	-0.107	-0.2421
BMP1	13446	-0.107	-0.2411
MMP2	13466	-0.108	-0.2402
SLIT3	13620	-0.116	-0.2462
WIPF1	13693	-0.120	-0.2480
GJA1	13780	-0.123	-0.2504
PLOD3	13862	-0.128	-0.2524
TIMP1	13950	-0.132	-0.2547
MMP14	14066	-0.138	-0.2584
BASP1	14194	-0.144	-0.2626
CDH11	14269	-0.149	-0.2639
CAP2	14347	-0.154	-0.2653
LRRC15	14375	-0.156	-0.2641
CRLF1	14377	-0.156	-0.2615
PLOD1	14504	-0.163	-0.2653
CXCL1	14608	-0.168	-0.2679
TNC	15122	-0.195	-0.2913
BGN	15180	-0.199	-0.2909
MXRA5	15230	-0.202	-0.2900
MMP3	15361	-0.212	-0.2932
OXTR	15367	-0.212	-0.2899
SNTB1	15526	-0.222	-0.2944
COPA	15545	-0.224	-0.2915
MYLK	15717	-0.237	-0.2964
INHBA	15877	-0.249	-0.3005
PTHLH	15926	-0.253	-0.2987
GEM	16140	-0.272	-0.3052
LAMA2	16152	-0.273	-0.3012
APLP1	16192	-0.275	-0.2986
NOTCH2	16307	-0.285	-0.2997
FN1	16493	-0.306	-0.3042
ITGB1	16610	-0.316	-0.3049
LAMC2	16683	-0.324	-0.3031
TNFRSF11B	16879	-0.343	-0.3075
NT5E	16920	-0.347	-0.3037
SCG2	17117	-0.369	-0.3077
GADD45B	17319	-0.395	-0.3115
SAT1	17465	-0.412	-0.3121
FUCA1	17622	-0.432	-0.3129
DST	17765	-0.461	-0.3125
IGFBP4	17954	-0.498	-0.3139
EFEMP2	17990	-0.505	-0.3072
TAGLN	18133	-0.534	-0.3056
IL15	18178	-0.546	-0.2987
ENO2	18416	-0.603	-0.3008
ITGAV	18481	-0.626	-0.2936
LAMC1	18544	-0.644	-0.2860
TPM2	18555	-0.648	-0.2756
TGFBR3	18594	-0.663	-0.2663
TGFB1	18629	-0.678	-0.2567
GADD45A	18658	-0.689	-0.2465
RHOB	18666	-0.692	-0.2352
SERPINE2	18736	-0.723	-0.2266
ANPEP	18740	-0.724	-0.2145
SDC4	18783	-0.740	-0.2042
JUN	18787	-0.742	-0.1919
SLC6A8	19060	-0.919	-0.1905
MATN2	19090	-0.941	-0.1761
LAMA3	19155	-1006	-0.1625
LRP1	19205	-1093	-0.1466
PLAUR	19255	-1191	-0.1290
QSOX1	19256	-1196	-0.1089
EMP3	19327	-1410	-0.0887
VEGFA	19362	-1701	-0.0618
TNFAIP3	19363	-1737	-0.0325
PLOD2	19381	-2038	0.0010
