# Supplementary material for: Patient-Derived Scaffolds of Colorectal Cancer Metastases as an Organotypic 3D Model of the Liver Metastatic Microenvironment
Source: Cancers (Basel). 2020 Feb 5;12(2):364. doi: 10.3390/cancers12020364 (PMC7072130; doi:10.3390/cancers12020364)
Supplement: Supplementary file 1 [file cancers-12-00364-s001.zip › cancers-673920-Suppl table S2.xlsx]

## Sheet: Limma_test_TAC_TvsN
Supplementary table 2: List of 53 differently expressed genes between recellularized CRLM scaffolds vs recellularized HL scaffolds following Limma analysis. For 10 out of 53 of them references regarding their involvement in invasion, migration and epithelial to mesenchymal transition induction were provided. ID=Specific probe associated to the gene in the Clariom S genechip (Thermofisher); Normal…
ID	Normal Avg (log2)	Tumor Avg (log2)	Fold Change	p-value	FDR p-val	Gene Symbol	Description	Reference
TC0700013050.hg.1	7.74	8.96	-2.33	0.0024	0.9997	KCNH2	potassium channel, voltage gated eag related subfamily H, member 2
TC0200013311.hg.1	5.38	4.29	2.13	0.0074	0.9997	REEP1	receptor accessory protein 1
TC2000008121.hg.1	5.57	6.64	-2.1	0.0089	0.9997	C20orf96	chromosome 20 open reading frame 96
TC2100007208.hg.1	8.01	9.58	-2.96	0.0108	0.9997	MX1	MX dynamin-like GTPase 1
TC0900007094.hg.1	11.39	12.4	-2.01	0.0133	0.9997	CA9	carbonic anhydrase IX
TC1100006831.hg.1	8.84	9.9	-2.08	0.0134	0.9997	ADM	adrenomedullin	DOI: 10.1371/journal.pone.0194884
TC2100007241.hg.1	6.52	7.78	-2.4	0.0153	0.9997	ABCG1	ATP binding cassette subfamily G member 1
TC0200012429.hg.1	3.69	5.11	-2.68	0.0154	0.9997	PPM1B	Memczak2013 ANTISENSE, coding, INTERNAL, intronic best transcript NM_001033556	DOI: 10.1016/j.canlet.2018.01.002
TC1300009858.hg.1	7.02	5.85	2.24	0.02	0.9997	TUBGCP3	Transcript Identified by AceView, Entrez Gene ID(s) 10426
TC0100016476.hg.1	6.7	7.72	-2.02	0.0204	0.9997	KIAA0040	KIAA0040
TC1400008056.hg.1	9.55	11.77	-4.63	0.0228	0.9997	IFI27	interferon, alpha-inducible protein 27	DOI: 10.1186/s12957-018-1371-0
TC0800009745.hg.1	4.9	3.74	2.24	0.0234	0.9997	FGL1	fibrinogen like 1	DOI: 10.3892/mmr.2018.9097
TC1100009817.hg.1	9.76	10.83	-2.1	0.0317	0.9997	PHLDA2	pleckstrin homology-like domain, family A, member 2
TC0200014672.hg.1	7.63	9.15	-2.86	0.032	0.9997	NR4A2	nuclear receptor subfamily 4, group A, member 2
TC2000007479.hg.1	9.43	7.8	3.11	0.0366	0.9997	PI3	peptidase inhibitor 3, skin-derived
TC1900010009.hg.1	7.34	8.57	-2.34	0.038	0.9997	JUND	jun D proto-oncogene
TC0200015242.hg.1	12.62	13.87	-2.39	0.038	0.9997	STAT1	signal transducer and activator of transcription 1	DOI: 10.1186/s13046-019-1186-z
TC1100010897.hg.1	8.15	9.17	-2.03	0.0387	0.9997	UBE2L6	ubiquitin-conjugating enzyme E2L 6
TC0300012191.hg.1	9.22	10.59	-2.59	0.0389	0.9997	PARP9	poly(ADP-ribose) polymerase family member 9
TC0100008815.hg.1	5.75	7.37	-3.06	0.0401	0.9997	IFI44L	interferon-induced protein 44-like	DOI: 10.1186/s12885-018-4529-9
TC1900011774.hg.1	8.41	9.51	-2.14	0.0466	0.9997	EMP3	epithelial membrane protein 3	DOI: 10.1177/1010428317718404
TC0400012621.hg.1	7.01	8.05	-2.06	0.0491	0.9997	ACSL1	acyl-CoA synthetase long-chain family member 1
TC0400012181.hg.1	5.24	3.6	3.12	0.0508	0.9997	FGA	fibrinogen alpha chain
TC1500009505.hg.1	5.33	4.26	2.11	0.0521	0.9997	PRTG	protogenin
TC1400010584.hg.1	8.73	9.83	-2.15	0.0528	0.9997	IRF9	interferon regulatory factor 9
TC1900007012.hg.1	9.52	10.61	-2.12	0.0548	0.9997	LDLR; MIR6886	low density lipoprotein receptor; microRNA 6886
TC0300012768.hg.1	4.89	3.81	2.12	0.0568	0.9997	CP	ceruloplasmin (ferroxidase)
TC1000008400.hg.1	6.39	8.39	-4.01	0.0582	0.9997	IFIT1	interferon-induced protein with tetratricopeptide repeats 1	DOI: 10.1038/s41388-018-0662-9
TC1000007990.hg.1	11.67	12.97	-2.46	0.0583	0.9997	DDIT4	DNA damage inducible transcript 4
TC0200010980.hg.1	9.28	8.02	2.38	0.0672	0.9997	CCL20	chemokine (C-C motif) ligand 20
TC0100013445.hg.1	9.65	12.24	-6.03	0.0703	0.9997	IFI6	interferon, alpha-inducible protein 6	DOI: 10.1038/s41416-018-0137-3
TC0100008816.hg.1	7.54	9.43	-3.7	0.0716	0.9997	IFI44	interferon-induced protein 44
TC0400007830.hg.1	8.07	5.94	4.36	0.0765	0.9997	ALB	albumin
TC2200008036.hg.1	4.74	5.82	-2.12	0.0818	0.9997	USP41	ubiquitin specific peptidase 41
TC1000008643.hg.1	14.43	15.88	-2.74	0.0828	0.9997	SCD	stearoyl-CoA desaturase (delta-9-desaturase)
TC1100012949.hg.1	11.7	13.3	-3.02	0.0895	0.9997	IFITM1	interferon induced transmembrane protein 1	DOI: 10.1155/2019/9085435
TC0300013873.hg.1	6.15	4.76	2.62	0.0914	0.9997	TF	transferrin
TC0900012162.hg.1	4.56	3.26	2.47	0.1117	0.9997	ORM1	orosomucoid 1
TC1700007915.hg.1	8.49	9.51	-2.03	0.1155	0.9997	WNK4	WNK lysine deficient protein kinase 4
TC0100016166.hg.1	5.38	3.24	4.43	0.1232	0.9997	APOA2	apolipoprotein A-II
TC0700011796.hg.1	8.74	9.94	-2.29	0.142	0.9997	SAMD9	sterile alpha motif domain containing 9
TC1900009443.hg.1	5.31	3.73	2.99	0.1482	0.9997	C3	complement component 3
TC0300012728.hg.1	10.11	11.12	-2.02	0.1619	0.9997	PLSCR1	phospholipid scramblase 1
TC2000008279.hg.1	10.48	9.1	2.6	0.1674	0.9997	PCNA	proliferating cell nuclear antigen
TC1700012093.hg.1	10.87	12.34	-2.75	0.1741	0.9997	FASN	fatty acid synthase
TC0100010123.hg.1	10.36	11.63	-2.41	0.1893	0.9997	FDPS	farnesyl diphosphate synthase
TC1000010768.hg.1	7.35	8.75	-2.64	0.1908	0.9997	EGR2	early growth response 2
TC1200011245.hg.1	7.44	8.69	-2.38	0.1978	0.9997	PTPRB	protein tyrosine phosphatase, receptor type, B
TC1000008397.hg.1	7.46	8.59	-2.19	0.2153	0.9997	IFIT3	interferon-induced protein with tetratricopeptide repeats 3
TC0900009825.hg.1	7.25	8.64	-2.61	0.2209	0.9997	DDX58	DEAD (Asp-Glu-Ala-Asp) box polypeptide 58
TC1100009657.hg.1	13.16	14.19	-2.03	0.222	0.9997	IFITM3	interferon induced transmembrane protein 3
TC0900007492.hg.1	5.69	4.54	2.21	0.2301	0.9997	PIP5K1B	Transcript Identified by AceView, Entrez Gene ID(s) 8395
TC0200015976.hg.1	8.58	9.83	-2.37	0.2568	0.9997	SP110	SP110 nuclear body protein
